# Supplementary material for: Nasal Turbinate Mesenchymal Stromal Cells Preserve Characteristics of Their Neural Crest Origin and Exert Distinct Paracrine Activity
Source: J Clin Med. 2021 Apr 20;10(8):1792. doi: 10.3390/jcm10081792 (PMC8074274; doi:10.3390/jcm10081792)
Supplement: Supplementary file 1 [file jcm-10-01792-s001.zip]

Archive with 1 entries (1 files):
- jcm-1176224-supplementary.pdf
